# Supplementary material for: Impact of insomnia upon inflammatory digestive diseases and biomarkers: a two-sample mendelian randomization research on Europeans
Source: BMC Gastroenterol. 2024 Feb 21;24:79. doi: 10.1186/s12876-024-03173-3 (PMC10880338; doi:10.1186/s12876-024-03173-3)
Supplement: Supplementary file 1 — Supplementary Material 1. [file 12876_2024_3173_MOESM1_ESM.csv]

	se.exposure	beta.exposure	chr.exposure	samplesize.exposure	pval.exposure	pos.exposure	id.exposure	SNP	effect_allele.exposure	other_allele.exposure	eaf.exposure	exposure	mr_keep.exposure	pval_origin.exposure	data_source.exposure
1	0.00149047	-0.00862206	1	462341	7.29995e-09	1848109	ukb-b-3957	rs2803296	C	G	0.543586	Sleeplessness / insomnia || id:ukb-b-3957	TRUE	reported	igd
2	0.00163048	0.0111868	1	462341	6.79986e-12	107190407	ukb-b-3957	rs12049261	C	G	0.292534	Sleeplessness / insomnia || id:ukb-b-3957	TRUE	reported	igd
3	0.00151022	-0.0102669	1	462341	1.10002e-11	57842729	ukb-b-3957	rs6690017	G	T	0.408855	Sleeplessness / insomnia || id:ukb-b-3957	TRUE	reported	igd
4	0.00149103	0.0106284	1	462341	1e-12	201793440	ukb-b-3957	rs2644128	G	C	0.548279	Sleeplessness / insomnia || id:ukb-b-3957	TRUE	reported	igd
5	0.00156161	-0.00960596	2	462341	7.69999e-10	147423012	ukb-b-3957	rs4572538	T	C	0.364055	Sleeplessness / insomnia || id:ukb-b-3957	TRUE	reported	igd
6	0.00205225	-0.0147948	2	462341	5.60015e-13	58930167	ukb-b-3957	rs56365214	A	C	0.155781	Sleeplessness / insomnia || id:ukb-b-3957	TRUE	reported	igd
7	0.00149214	-0.00854833	2	462341	1e-08	191288833	ukb-b-3957	rs4577309	G	A	0.533655	Sleeplessness / insomnia || id:ukb-b-3957	TRUE	reported	igd
8	0.00184485	-0.0102429	2	462341	2.80001e-08	200955823	ukb-b-3957	rs12470989	G	A	0.203934	Sleeplessness / insomnia || id:ukb-b-3957	TRUE	reported	igd
9	0.00331329	0.0467802	2	462341	2.90001e-45	66750564	ukb-b-3957	rs113851554	T	G	0.057291	Sleeplessness / insomnia || id:ukb-b-3957	TRUE	reported	igd
10	0.00181352	-0.0124111	2	462341	7.70016e-12	114103966	ukb-b-3957	rs56093896	A	C	0.214053	Sleeplessness / insomnia || id:ukb-b-3957	TRUE	reported	igd
11	0.0016233	-0.0116018	3	462341	8.9002e-13	50172397	ukb-b-3957	rs2014830	T	C	0.303519	Sleeplessness / insomnia || id:ukb-b-3957	TRUE	reported	igd
12	0.00235299	0.013423	3	462341	1.2e-08	117702270	ukb-b-3957	rs705219	A	T	0.887373	Sleeplessness / insomnia || id:ukb-b-3957	TRUE	reported	igd
13	0.00377648	-0.0218562	3	462341	7.10003e-09	116425935	ukb-b-3957	rs9845387	A	C	0.040279	Sleeplessness / insomnia || id:ukb-b-3957	TRUE	reported	igd
14	0.00149645	0.00838726	4	462341	2.1e-08	91292200	ukb-b-3957	rs1988337	G	A	0.552395	Sleeplessness / insomnia || id:ukb-b-3957	TRUE	reported	igd
15	0.00164946	0.0100437	4	462341	1.09999e-09	105330133	ukb-b-3957	rs11097861	G	A	0.716256	Sleeplessness / insomnia || id:ukb-b-3957	TRUE	reported	igd
16	0.00155238	-0.00848084	4	462341	4.70002e-08	15091201	ukb-b-3957	rs2604551	G	T	0.640384	Sleeplessness / insomnia || id:ukb-b-3957	TRUE	reported	igd
17	0.00154996	0.0102216	5	462341	4.30031e-11	103889998	ukb-b-3957	rs1592757	C	G	0.355788	Sleeplessness / insomnia || id:ukb-b-3957	TRUE	reported	igd
18	0.00161138	0.0111716	5	462341	4.10015e-12	135486536	ukb-b-3957	rs7711696	T	G	0.305042	Sleeplessness / insomnia || id:ukb-b-3957	TRUE	reported	igd
19	0.00149107	0.00947493	5	462341	2.1e-10	87678585	ukb-b-3957	rs1430205	T	C	0.461507	Sleeplessness / insomnia || id:ukb-b-3957	TRUE	reported	igd
20	0.00149134	0.00971363	6	462341	7.29962e-11	105400837	ukb-b-3957	rs314280	G	A	0.547047	Sleeplessness / insomnia || id:ukb-b-3957	TRUE	reported	igd
21	0.00150428	-0.00902066	7	462341	2e-09	1070468	ukb-b-3957	rs6975972	G	A	0.578726	Sleeplessness / insomnia || id:ukb-b-3957	TRUE	reported	igd
22	0.00150974	-0.0100553	7	462341	2.70023e-11	114047542	ukb-b-3957	rs8180817	C	G	0.431016	Sleeplessness / insomnia || id:ukb-b-3957	TRUE	reported	igd
23	0.00207434	0.0129893	8	462341	3.79997e-10	10236559	ukb-b-3957	rs17151854	T	G	0.15241	Sleeplessness / insomnia || id:ukb-b-3957	TRUE	reported	igd
24	0.00157854	-0.0103391	9	462341	5.79963e-11	96202932	ukb-b-3957	rs11790060	C	T	0.330834	Sleeplessness / insomnia || id:ukb-b-3957	TRUE	reported	igd
25	0.00149108	0.00839066	10	462341	1.79999e-08	64521829	ukb-b-3957	rs224032	A	G	0.550358	Sleeplessness / insomnia || id:ukb-b-3957	TRUE	reported	igd
26	0.00162078	-0.0099161	10	462341	9.49992e-10	104250278	ukb-b-3957	rs17709610	G	A	0.297979	Sleeplessness / insomnia || id:ukb-b-3957	TRUE	reported	igd
27	0.00274996	-0.0178001	10	462341	9.60064e-11	104680137	ukb-b-3957	rs2297787	A	T	0.080193	Sleeplessness / insomnia || id:ukb-b-3957	TRUE	reported	igd
28	0.00288103	0.016478	11	462341	1.09999e-08	65585990	ukb-b-3957	rs72924721	T	C	0.073137	Sleeplessness / insomnia || id:ukb-b-3957	TRUE	reported	igd
29	0.00150271	-0.00947656	11	462341	2.90001e-10	47441513	ukb-b-3957	rs10838708	A	G	0.45899	Sleeplessness / insomnia || id:ukb-b-3957	TRUE	reported	igd
30	0.0017167	0.0103356	12	462341	1.7e-09	109855201	ukb-b-3957	rs68094047	T	C	0.251267	Sleeplessness / insomnia || id:ukb-b-3957	TRUE	reported	igd
31	0.00175313	0.0106361	12	462341	1.29999e-09	84721107	ukb-b-3957	rs931221	A	T	0.236738	Sleeplessness / insomnia || id:ukb-b-3957	TRUE	reported	igd
32	0.00163145	-0.00988248	12	462341	1.40001e-09	57487814	ukb-b-3957	rs324017	C	A	0.705433	Sleeplessness / insomnia || id:ukb-b-3957	TRUE	reported	igd
33	0.00157858	-0.0106379	13	462341	1.59993e-11	59832775	ukb-b-3957	rs9570080	C	T	0.344131	Sleeplessness / insomnia || id:ukb-b-3957	TRUE	reported	igd
34	0.00154234	-0.011623	13	462341	4.79954e-14	53888526	ukb-b-3957	rs6561715	A	T	0.630662	Sleeplessness / insomnia || id:ukb-b-3957	TRUE	reported	igd
35	0.00156447	0.00910814	13	462341	5.80003e-09	112642528	ukb-b-3957	rs1547630	A	G	0.651513	Sleeplessness / insomnia || id:ukb-b-3957	TRUE	reported	igd
36	0.00175566	-0.011796	15	462341	1.80011e-11	74340336	ukb-b-3957	rs4886860	C	G	0.767408	Sleeplessness / insomnia || id:ukb-b-3957	TRUE	reported	igd
37	0.00148509	0.00937342	15	462341	2.80001e-10	67804682	ukb-b-3957	rs11635495	C	T	0.512179	Sleeplessness / insomnia || id:ukb-b-3957	TRUE	reported	igd
38	0.00150275	-0.00961678	16	462341	1.6e-10	59476179	ukb-b-3957	rs2062113	C	T	0.568257	Sleeplessness / insomnia || id:ukb-b-3957	TRUE	reported	igd
39	0.00159687	0.0132051	17	462341	1.29987e-16	43223292	ukb-b-3957	rs9894577	A	G	0.3182	Sleeplessness / insomnia || id:ukb-b-3957	TRUE	reported	igd
40	0.00163869	-0.00915026	17	462341	2.39999e-08	21297686	ukb-b-3957	rs9906181	G	A	0.687567	Sleeplessness / insomnia || id:ukb-b-3957	TRUE	reported	igd
41	0.00192518	0.0156393	18	462341	4.49987e-16	53057188	ukb-b-3957	rs11152363	A	G	0.186319	Sleeplessness / insomnia || id:ukb-b-3957	TRUE	reported	igd
42	0.00153044	0.00930932	19	462341	1.2e-09	37673953	ukb-b-3957	rs56330606	G	A	0.378954	Sleeplessness / insomnia || id:ukb-b-3957	TRUE	reported	igd
